# Supplementary material for: Factors associated with children and young people’s mental health in the English-speaking Caribbean region: Systematic review and narrative synthesis
Source: PLoS One. 2023 Mar 8;18(3):e0282666. doi: 10.1371/journal.pone.0282666 (PMC9994705; doi:10.1371/journal.pone.0282666)
Supplement: S3 File — (XLSX) [file pone.0282666.s003.xlsx]

## Sheet: Detailed quality appraisal
Corresponding reference #	Publication title	First author's last name, year of publication	Study type	Quality appraisal criteria (see list below the table)													Total # of "YES"	% of "YES"	Quality of study	Risk of bias
				Q1	Q2	Q3	Q4	Q5	Q6	Q7	Q8	Q9	Q10	Q11	Q12	Q13
44	Adolescent depression in Trinidad and Tobago	Maharajh, 2006	Prevalence	YES	YES	YES	YES	YES	YES	YES	YES	Unclear					8	88.8889	High	Low
45	Depression among adolescents, aged 13-19 years, attending secondary schools in Trinidad prevalence and associated factors	Maharaj, 2008	Prevalence	YES	YES	YES	YES	YES	YES	YES	YES	YES					9	100	High	Low
46	Depressive symptoms among fourth form students in St. Kitts and Nevis high schools	Lowe, 2009	Prevalence	YES	YES	YES	YES	YES	YES	YES	YES	YES					9	100	High	Low
47	Factors associated with depression in students at the University of the West Indies, Mona, Jamaica	Lowe, 2009	Prevalence	NO	YES	YES	YES	YES	YES	YES	YES	Unclear					7	77.7778	High	Low
48	The association of academic tracking to depressive symptoms among adolescents in three Caribbean countries	Lipps, 2010	Prevalence	YES	YES	YES	YES	YES	YES	YES	YES	Unclear					8	88.8889	High	Low
49	Adolescent depression in Tobago	Maharajh, 2004	Prevalence	YES	YES	YES	YES	YES	YES	YES	YES	Unclear					8	88.8889	High	Low
50	Depressive symptoms in adolescents in Jamaica	Abel, 2012	Prevalence	YES	YES	YES	YES	YES	YES	YES	YES	Unclear					8	88.8889	High	Low
51	Examining the interplay of self-esteem, trait-emotional intelligence, and age with depression across adolescence	Gardner, 2019	Prevalence	YES	YES	YES	YES	YES	YES	YES	YES	Unclear					8	88.8889	High	Low
52	Validation of the beck depression inventory - II in a Jamaican university student cohort	Lipps, 2007	Prevalence	NO	YES	YES	YES	YES	YES	YES	YES	Unclear					7	77.7778	High	Low
53	Adolescent disordered eating behaviours and attitudes in a low-middle income country	Harrison, 2015	Prevalence	YES	YES	YES	YES	YES	YES	YES	YES	NO					8	88.8889	High	Low
54	Disordered eating behaviours and attitudes among adolescents in a middle-income country	Harrison, 2020	Prevalence	YES	YES	YES	YES	YES	YES	YES	YES	NO					8	88.8889	High	Low
55	Body image perception and the risk of unhealthy behaviours among University students	Nichols, 2009	Prevalence	YES	YES	YES	YES	YES	YES	YES	YES	Unclear					8	88.8889	High	Low
56	Presence of anorexia nervosa and bulimia nervosa in Jamaica	White, 2002	Case reports	YES	YES	YES	YES	Unclear	Unclear	NO	YES						5	38.4615	Low	High
57	Psychiatric Disorder in Young Adults in Jamaica	Hilton, 1997	Prevalence	NO	NO	NO	YES	YES	YES	YES	YES	YES					6	66.6667	Medium	Moderate
58	Behavior and emotional problems among Jamaican children and adolescents: An epidemiological survey of parent, teacher, and self-reports for ages 6-18 years	Lambert, 1999	Prevalence	YES	YES	YES	YES	YES	YES	YES	YES	Unclear					8	88.8889	High	Low
59	An exploratory research on police officers role to reduce adolescents suicide in Guyana	Johnson, 2019	Qualitative	YES	YES	YES	YES	YES	NO	Unclear	YES	YES	YES				8	80	High	Low
60	Prevalence and associated factors of suicidal ideation among school-going adolescents in Guyana: Results from a cross sectional study	Rudatsikira, 2007	Prevalence	YES	YES	YES	YES	YES	YES	YES	YES	YES					9	100	High	Low
61	Social predictors of suicidal behaviour in adolescents in Trinidad and Tobago	Ali, 2005	Prevalence	YES	YES	YES	YES	YES	YES	YES	YES	Unclear					8	88.8889	High	Low
62	Suicidal ideation in Guyana: Prevalence and its associated factors among adolescents in a global school health-based survey	Siziya, 2017a	Prevalence	YES	YES	YES	YES	YES	YES	YES	YES	YES					9	100	High	Low
63	Suicidal ideation in Jamaica: Prevalence and its correlates among school-going adolescents in a global school health-based survey	Siziya, 2017b	Prevalence	YES	YES	YES	YES	YES	NO	YES	YES	YES					8	88.8889	High	Low
64	Religiousness and suicide in a nationally representative sample of Trinidad and Tobago adolescents and young adults	Toussaint, 2015	Prevalence	YES	YES	YES	YES	YES	NO	YES	YES	Unclear					7	77.7778	High	Low
65	Suicide attempt by self-poisoning: characteristics of suicide attempters seen at the Emergency Room at the University Hospital of the West Indies	Williams-Johnson, 2012	Prevalence	NO	N/A	NO	YES	Unclear	Unclear	Unclear	YES	N/A					2	22.2222	Low	High
66	Suicide ideation in Jamaican youth: sociodemographic prevalence, protective and risk factors	Abel, 2012	Prevalence	YES	YES	YES	YES	YES	YES	YES	YES	Unclear					8	88.8889	High	Low
67	Correlates of suicidal ideation among school-going adolescents in Bahamas	Kwangu, 2017	Prevalence	YES	YES	YES	YES	YES	YES	YES	YES	YES					9	100	High	Low
68	Suicide among adolescents in Jamaica: what do we know?	Holder-Nevins, 2012	Prevalence	NO	Unclear	NO	YES	NO	Unclear	Unclear	YES	Unclear					2	22.2222	Low	High
69	Physical discipline and socioemotional adjustment among Jamaican adolescents	Smith, 2011	Prevalence	YES	YES	YES	YES	YES	YES	YES	YES	Unclear					8	88.8889	High	Low
70	Parenting style and psychosocial outcomes in a sample of Jamaican adolescents	Smith, 2013	Prevalence	YES	YES	YES	YES	YES	YES	YES	YES	Unclear					8	88.8889	High	Low
71	Juvenile delinquency in Trinidad and Tobago: challenges for social policy and Caribbean criminology	Deosaran, 1997	Prevalence	YES	YES	YES	YES	YES	Unclear	Unclear	YES	Unclear					6	66.6667	Medium	Moderate
72	An assessment of school children with mental disabilities and their main stream integration into the education system of Trinidad and Tobago	Maharajh, 2005	Prevalence	YES	N/A	YES	YES	YES	Unclear	Unclear	YES	N/A					5	55.5556	Medium	Moderate
73	Sources of stress and psychological disturbance among dental students in the West Indies	Naidu, 2002	Prevalence	YES	YES	NO	YES	YES	YES	YES	YES	YES					8	88.8889	High	Low
74	Adolescent fears: Some Caribbean findings	Payne, 1988	Prevalence	YES	Unclear	YES	YES	YES	NO	YES	YES	Unclear					6	66.6667	Medium	Moderate
75	A brief report on the association of academic tracking with depressive symptoms in high school students in Jamaica	Lipps, 2010	Prevalence	YES	YES	YES	YES	YES	YES	YES	YES	Unclear					8	88.8889	High	Low
76	Early childhood malnutrition predicts depressive symptoms at ages 11-17	Galler, 2010	Prevalence	YES	Unclear	Unclear	YES	YES	YES	YES	YES	Unclear					6	66.6667	Medium	Moderate
77	Prevalence and correlates of depressive symptoms among high school students in Hanover, Jamaica	Ekundayo, 2007	Prevalence	YES	YES	YES	YES	YES	YES	YES	YES	Unclear					8	88.8889	High	Low
78	Validation of the Brief Screen for Depression in a Jamaican cohort	Lipps, 2006	Prevalence	NO	Unclear	NO	YES	NO	YES	YES	YES	Unclear					4	44.4444	Low	High
79	Gender and suicidal behaviour among adolescents who use alcohol	Heron, 2006	Prevalence	YES	YES	YES	YES	YES	YES	YES	YES	YES					9	100	High	Low
80	An assessment of stress among clinical medical students of the University of the West Indies, Mona Campus	Foster-Williams, 1996	Prevalence	NO	NO	NO	YES	Unclear	NO	YES	YES	Unclear					3	33.3333	Low	High
81	A Preliminary Study of Eat and Bite Scores for One School Year in Bermuda: Increased Early Anorexic Measures Related to Socio-Economic Factors	Marlowe, 2005	Prevalence	YES	YES	YES	YES	YES	YES	YES	YES	YES					9	100	High	Low
82	Family violence and aggression and their associations with psychosocial functioning in Jamaican adolescents	Smith, 2013	Prevalence	YES	Unclear	YES	YES	YES	YES	YES	YES	Unclear					7	77.7778	High	Low
83	Child behavior and emotional problems in Jamaican classrooms: a multimethod study using direct observations and teacher reports for ages 6-11	Lambert, 2001	Prevalence	Unclear	Unclear	Unclear	YES	YES	YES	Unclear	YES	Unclear					4	44.4444	Low	High
84	The associations between bullying victimization and internalizing distress, suicidality, and substance use in Jamaican adolescents: The moderating role of parental involvement	Elledge, 2019	Prevalence	YES	YES	YES	YES	YES	YES	YES	YES	Unclear					8	88.8889	High	Low
85	Behavior profile of a psychiatric screening instrument for Jamaican children aged 6-11	Lambert, 1994	Prevalence	Unclear	YES	YES	YES	YES	YES	YES	YES	Unclear					7	77.7778	High	Low
86	Children's experience of loss by parental migration in inner-city Jamaica	Pottinger, 2005	Prevalence	Unclear	Unclear	Unclear	YES	YES	Unclear	Unclear	YES	Unclear					3	33.3333	Low	High
87	Investigating the Role of Alcohol in Behavioural Problems at School among Secondary School Students in Barbados	Oshi, 2018	Prevalence	YES	YES	YES	YES	YES	NO	YES	YES	Unclear					7	77.7778	High	Low
88	The effects of witnessing domestic violence on behavioural problems and depressive symptomatology. A community sample of pupils from St Lucia	Perks, 1999	Cross sectional	YES	YES	YES	YES	YES	YES	YES	YES						8	100	High	Low
89	Determinants of aggressive and prosocial behavior among Jamaican schoolboys	Meeks Gardner, 2007	Prevalence	YES	YES	YES	YES	YES	NO	YES	YES	Unclear					7	77.7778	High	Low
90	Learning behaviours, attention and anxiety in Caribbean children: Beyond the 'usual suspects" in explaining academic performance	Durbrow, 2000	Prevalence	YES	YES	YES	YES	YES	YES	YES	YES	YES					9	100	High	Low
91	The Postinjury Psychological Sequelae of High-Level Jamaican Athletes: Exploration of a Posttraumatic Stress Disorder-Self-Efficacy Conceptualization	Bateman, 2019	Prevalence	YES	YES	YES	YES	YES	YES	YES	YES	YES					9	100	High	Low
92	Suicidal ideation and suicide attempt among adolescents in Western Jamaica: A preliminary study	Kukoyi, 2010	Prevalence	YES	YES	YES	YES	YES	NO	YES	YES	Unclear					7	77.7778	High	Low
93	Suicide behaviour among Guyanese orphans: identification of suicide risk and protective factors in a low- to middle-income country	Denton, 2017	Prevalence	YES	NO	NO	YES	YES	YES	YES	YES	Unclear					6	66.6667	Medium	Moderate
94	A cross cultural study of delinquency among West Indian boys	Burke, 1980	Prevalence	YES	NO	NO	YES	NO	YES	YES	NO	YES					5	55.5556	Medium	Moderate
95	Medical Student Stress, Burnout and Depression in Trinidad and Tobago	Youssef, 2016	Prevalence	NO	YES	YES	YES	YES	YES	YES	YES	YES					8	88.8889	High	Low
96	Mental disorders in medical students at the University of the West Indies, Trinidad and Tobago. Audit at a doctor's practice	Baboolal, 2002	Prevalence	NO	N/A	NO	YES	Unclear	YES	YES	YES	N/A					4	44.4444	Low	High
97	Ethnicity, body image perception and weight-related behaviour among adolescent Females attending secondary school in Trinidad	Ramberan, 2006	Prevalence	YES	YES	YES	YES	YES	YES	YES	YES	Unclear					8	88.8889	High	Low
98	Prevalence of Bulimic Behaviours and Eating Attitudes in Schoolgirls from Trinidad and Barbados	Bhugra, 2003	Prevalence	YES	YES	NO	YES	YES	YES	YES	YES	YES					8	88.8889	High	Low
99	A contextual examination of the associations between social support, self-esteem, and psychological well-being among Jamaican adolescents	Gardner, 2019	Prevalence	YES	YES	YES	YES	YES	YES	YES	YES	YES					9	100	High	Low
100	Life satisfaction and perceived stress among university students in Barbados	Alleyne, 2010	Prevalence	YES	YES	YES	YES	YES	YES	YES	YES	YES					9	100	High	Low
101	Psychological health and life experiences of pregnant adolescent mothers in Jamaica	Wilson-Mitchell, 2014	Prevalence	YES	YES	YES	YES	YES	Unclear	YES	YES	YES					8	88.8889	High	Low
102	Promoting resilience in high-risk children in Jamaica: A pilot study of a multimodal intervention	Guzder, 2013	Cohort	YES	YES	Unclear	YES	Unclear	Unclear	Unclear	YES	YES	N/A	YES			6	54.5455	Medium	Moderate
103	Global or domain specific self-esteem: Can it predict aggression among children and adolescents?	Descartes, 2019	Prevalence	YES	YES	YES	YES	YES	YES	YES	YES	YES					9	100	High	Low
104	Adolescent Health in the Caribbean: A Regional Portrait	Halcon, 2003	Prevalence	YES	YES	YES	YES	YES	NO	YES	YES	Unclear					7	77.7778	High	Low
105	Suicidal behaviour and risk factors in children and adolescents in Jamaica	Pottinger, 2003	Prevalence	YES	YES	NO	YES	YES	YES	Unclear	YES	NO					6	66.6667	Medium	Moderate
106	Profiles and behavioral consequences of child abuse among adolescent girls and boys from Barbados and Grenada	Debowska, 2018	Cross sectional	YES	YES	YES	YES	YES	YES	YES	YES						8	100	High	Low
107	Cannabis and suicidal behaviour among adolescents: a pilot study from Trinidad	Maharajh, 2005	Cross sectional	NO	NO	YES	YES	Unclear	Unclear	Unclear	Unclear						2	25	Low	High
108	Risk behaviours and adolescent depression in Jamaica	McFarlane, 2014	Prevalence	YES	YES	YES	YES	YES	Unclear	YES	YES	YES					8	88.8889	High	Low
109	Measuring community risk and protective factors for adolescent problem behaviors: Evidence from a developing nation	Maguire, 2011	Prevalence	YES	YES	YES	YES	YES	YES	YES	YES	YES					9	100	High	Low
110	Coping strategies of Caribbean "problem students"	Maynard, 2009	Qualitative	YES	YES	YES	YES	YES	NO	NO	YES	Unclear	YES				7	70	High	Low
111	Factors Associated With Stress Among Second Year Student Nurses During Clinical Training in Jamaica	Graham, 2016	Prevalence	YES	YES	NO	YES	NO	NO	YES	YES	YES					6	66.6667	Medium	Moderate
112	Parent-child separation as a determinant of psychopathology in children: A Jamaican study	Wray, 1976	Case reports	YES	Unclear	YES	YES	N/A	N/A	N/A	YES						4	30.7692	Low	High
113	The Influence of Family Characteristics on Problem Behaviors in a Sample of High-Risk Caribbean Adolescents	Maguire, 2016	Prevalence	YES	YES	YES	YES	YES	Unclear	YES	YES	Unclear					7	77.7778	High	Low
114	Exploring Family Risk and Protective Factors for Adolescent Problem Behaviors in the Caribbean	Maguire, 2012	Prevalence	YES	Unclear	YES	YES	YES	NO	YES	YES	Unclear					6	66.6667	Medium	Moderate
115	Relations among corporal punishment, perceived parental acceptance, and psychological adjustment in Jamaican youths	Steely, 2006	Prevalence	YES	Unclear	YES	YES	YES	YES	YES	YES	Unclear					7	77.7778	High	Low
116	Parenting and depressive symptoms among adolescents in four Caribbean societies	Lipps, 2012	Prevalence	YES	YES	YES	YES	YES	YES	YES	YES	YES					9	100	High	Low
117	Bullying, mental health, and parental involvement among adolescents in the Caribbean	Abdirahman , 2012	Prevalence	YES	YES	YES	YES	YES	YES	YES	YES	Unclear					8	88.8889	High	Low
118	Say yes to "Sunday Dinner" and no to "Nyam and Scram": Family mealtimes, nutrition, and emotional health among adolescents and mothers in Jamaica	Giray, 2018	Prevalence	YES	Unclear	YES	YES	YES	YES	YES	YES	Unclear					7	77.7778	High	Low
119	Psychological distress among younger siblings of patients with homozygous sickle cell disease in the Jamaican cohort study	Foster-Williams, 2000	Cohort	NO	YES	YES	Unclear	YES	Unclear	YES	N/A	N/A	N/A	YES			5	45.4545	Low	High
120	Principal components analyses of behavior problems in Jamaican clinic-referred children: Teacher reports for ages 6-17	Lambert, 1989	Case reports	YES	NO	YES	YES	N/A	N/A	N/A	YES						4	30.7692	Low	High
121	Evaluation of a violence-prevention programme with jamaican primary school teachers: A cluster randomised trial	Baker-Henningham, 2019	Randomised trial	Unclear	NO	YES	NO	NO	NO	YES	YES	YES	YES	YES	YES	YES	8	61.5385	Medium	Moderate
122	Function-Based Intervention for an Adolescent With Emotional and Behavioral Disorders in Bermuda: Moving Across Culture	Turton, 2007	Case reports	YES	YES	YES	NO	YES	YES	NO	YES						6	75	High	Low
123	Reducing child conduct problems and promoting social skills in a middle-income country: Cluster randomised controlled trial	Baker-Henningham, 2012	Randomised trial	YES	YES	YES	NO	NO	YES	YES	YES	YES	YES	YES	YES	YES	11	84.6154	High	Low
124	Preventing behaviour problems through a universal intervention in Jamaican basic schools: a pilot study	Baker-Henningham, 2009	Randomised trial	Unclear	Unclear	YES	Unclear	NO	NO	YES	YES	YES	YES	YES	YES	YES	8	61.5385	Medium	Moderate
125	Neighbourhood factors and depression among adolescents in four Caribbean countries	Lowe, 2014	Prevalence	YES	YES	YES	YES	YES	YES	YES	YES	Unclear					8	88.8889	High	Low
126	The association of perceived neighbourhood factors, social class and other demographic factors with depressive symptoms among Grade Six elementary school children in Jamaica	Chung, 2020	Prevalence	YES	YES	YES	YES	YES	YES	YES	YES	Unclear					8	88.8889	High	Low
	Prevalence study appraisal criteria
	Q1. Was the sample frame appropriate to address the target population?
	Q2. Were study participants sampled in an appropriate way?
	Q3. Was the sample size adequate?
	Q4. Were the study subjects and the setting described in detail?
	Q5. Was the data analysis conducted with sufficient coverage of the identified sample?
	Q6. Were valid methods used for the identification of the condition?
	Q7. Was the condition measured in a standard, reliable way for all participants?
	Q8. Was there appropriate statistical analysis?
	Q9. Was the response rate adequate, and if not, was the low response rate managed appropriately?
	Case reports appraisal criteria
	Q1. Were patient’s demographic characteristics clearly described?
	Q2. Was the patient’s history clearly described and presented as a timeline?
	Q3. Was the current clinical condition of the patient on presentation clearly described?
	Q4. Were diagnostic tests or assessment methods and the results clearly described?
	Q5. Was the intervention(s) or treatment procedure(s) clearly described?
	Q6. Was the post-intervention clinical condition clearly described?
	Q7. Were adverse events (harms) or unanticipated events identified and described?
	Q8. Does the case report provide takeaway lessons?
	Qualitative appraisal criteria
	Q1. Is there congruity between the stated philosophical perspective and the research methodology?
	Q2. Is there congruity between the research methodology and the research question or objectives?
	Q3. Is there congruity between the research methodology and the methods used to collect data?
	Q4. Is there congruity between the research methodology and the representation and analysis of data?
	Q5. Is there congruity between the research methodology and the interpretation of results?
	Q6. Is there a statement locating the researcher culturally or theoretically?
	Q7. Is the influence of the researcher on the research, and vice- versa, addressed?
	Q8. Are participants, and their voices, adequately represented?
	Q9. Is the research ethical according to current criteria or, for recent studies, and is there evidence of ethical approval by an appropriate body?
	Q10. Do the conclusions drawn in the research report flow from the analysis, or interpretation, of the data?
	Analytical cross sectional appraisal criteria
	Q1. Were the criteria for inclusion in the sample clearly defined?
	Q2. Were the study subjects and the setting described in detail?
	Q3. Was the exposure measured in a valid and reliable way?
	Q4. Were objective, standard criteria used for measurement of the condition?
	Q5.Were confounding factors identified?
	Q6.Were strategies to deal with confounding factors stated?
	Q7.Were the outcomes measured in a valid and reliable way?
	Q8.Was appropriate statistical analysis used?
	Cohort study appraisal criteria
	Q1.Were the two groups similar and recruited from the same population?
	Q2.Were the exposures measured similarly to assign people to both exposed and unexposed groups?
	Q3. Was the exposure measured in a valid and reliable way?
	Q4.Were confounding factors identified?
	Q5.Were strategies to deal with confounding factors stated?
	Q6.Were the groups/participants free of the outcome at the start of the study (or at the moment of exposure)?
	Q7.Were the outcomes measured in a valid and reliable way?
	Q8.Was the follow up time reported and sufficient to be long enough for outcomes to occur?
	Q9.Was follow up complete, and if not, were the reasons to loss to follow up described and explored?
	Q10. Were strategies to address incomplete follow up utilized?
	Q11.Was appropriate statistical analysis used?
	Randomised controlled trial appraisal criteria
	Q1. Was true randomization used for assignment of participants to treatment groups?
	Q2. Was allocation to treatment groups concealed?
	Q3. Were treatment groups similar at the baseline?
	Q4. Were participants blind to treatment assignment?
	Q5. Were those delivering treatment blind to treatment assignment?
	Q6. Were outcomes assessors blind to treatment assignment?
	Q7. Were treatment groups treated identically other than the intervention of interest?
	Q8. Was follow up complete and if not, were differences between groups in terms of their follow up adequately described and analyzed?
	Q9. Were participants analyzed in the groups to which they were randomized?
	Q10. Were outcomes measured in the same way for treatment groups?
	Q11. Were outcomes measured in a reliable way?
	Q12. Was appropriate statistical analysis used?
	Q13. Was the trial design appropriate, and any deviations from the standard RCT design (individual randomization, parallel groups) accounted for in the conduct and analysis of the trial?

## Sheet: QA per factor
Corresponding reference #	Publication title	First author's last name, year of publication	Study type	Quality appraisal criteria (see list below the table)													Total # of "YES"	% of "YES"	Quality of study	Risk of bias	Sex	Age	Comorbidity	Academic level	Race/Ethnicity	Sexuality	Adverse events	Health risk	Coping strategies	Religion/Spirituality	Screentime	Parent-Parent	Parent-Child	Peer-peer	Parent history	Child-sibling	School/Employment	Geography	Social status	Policies/Procedures
				Q1	Q2	Q3	Q4	Q5	Q6	Q7	Q8	Q9	Q10	Q11	Q12	Q13
44	Adolescent depression in Trinidad and Tobago	Maharajh, 2006	Prevalence	YES	YES	YES	YES	YES	YES	YES	YES	Unclear					8	88.8889	High	Low	Sex				Race/Ethnicity					Religion/Spirituality					Parent history		School/Employment
45	Depression among adolescents, aged 13-19 years, attending secondary schools in Trinidad prevalence and associated factors	Maharaj, 2008	Prevalence	YES	YES	YES	YES	YES	YES	YES	YES	YES					9	100	High	Low	Sex							Health risk					Parent-Child
46	Depressive symptoms among fourth form students in St. Kitts and Nevis high schools	Lowe, 2009	Prevalence	YES	YES	YES	YES	YES	YES	YES	YES	YES					9	100	High	Low	Sex	Age													Parent history
47	Factors associated with depression in students at the University of the West Indies, Mona, Jamaica	Lowe, 2009	Prevalence	NO	YES	YES	YES	YES	YES	YES	YES	Unclear					7	77.7778	High	Low	Sex		Comobdity											Peer-peer	Parent history		School/Employment
48	The association of academic tracking to depressive symptoms among adolescents in three Caribbean countries	Lipps, 2010	Prevalence	YES	YES	YES	YES	YES	YES	YES	YES	Unclear					8	88.8889	High	Low	Sex			Academic level											Parent history			Geography
49	Adolescent depression in Tobago	Maharajh, 2004	Prevalence	YES	YES	YES	YES	YES	YES	YES	YES	Unclear					8	88.8889	High	Low	Sex
50	Depressive symptoms in adolescents in Jamaica	Abel, 2012	Prevalence	YES	YES	YES	YES	YES	YES	YES	YES	Unclear					8	88.8889	High	Low	Sex	Age																Geography
51	Examining the interplay of self-esteem, trait-emotional intelligence, and age with depression across adolescence	Gardner, 2019	Prevalence	YES	YES	YES	YES	YES	YES	YES	YES	Unclear					8	88.8889	High	Low	Sex	Age																	Social status
52	Validation of the beck depression inventory - II in a Jamaican university student cohort	Lipps, 2007	Prevalence	NO	YES	YES	YES	YES	YES	YES	YES	Unclear					7	77.7778	High	Low	Sex
53	Adolescent disordered eating behaviours and attitudes in a low-middle income country	Harrison, 2015	Prevalence	YES	YES	YES	YES	YES	YES	YES	YES	NO					8	88.8889	High	Low	Sex
54	Disordered eating behaviours and attitudes among adolescents in a middle-income country	Harrison, 2020	Prevalence	YES	YES	YES	YES	YES	YES	YES	YES	NO					8	88.8889	High	Low	Sex		Comobdity		Race/Ethnicity			Health risk											Social status
55	Body image perception and the risk of unhealthy behaviours among University students	Nichols, 2009	Prevalence	YES	YES	YES	YES	YES	YES	YES	YES	Unclear					8	88.8889	High	Low	Sex
56	Presence of anorexia nervosa and bulimia nervosa in Jamaica	White, 2002	Case reports	YES	YES	YES	YES	Unclear	Unclear	NO	YES						5	38.4615	Low	High	Sex																	Geography
57	Psychiatric Disorder in Young Adults in Jamaica	Hilton, 1997	Prevalence	NO	NO	NO	YES	YES	YES	YES	YES	YES					6	66.6667	Medium	Moderate	Sex		Comobdity						Coping strategies					Peer-peer			School/Employment
58	Behavior and emotional problems among Jamaican children and adolescents: An epidemiological survey of parent, teacher, and self-reports for ages 6-18 years	Lambert, 1999	Prevalence	YES	YES	YES	YES	YES	YES	YES	YES	Unclear					8	88.8889	High	Low	Sex	Age																	Social status
59	An exploratory research on police officers role to reduce adolescents suicide in Guyana	Johnson, 2019	Qualitative	YES	YES	YES	YES	YES	NO	Unclear	YES	YES	YES				8	80	High	Low	Sex				Race/Ethnicity	Sexuality								Peer-peer
60	Prevalence and associated factors of suicidal ideation among school-going adolescents in Guyana: Results from a cross sectional study	Rudatsikira, 2007	Prevalence	YES	YES	YES	YES	YES	YES	YES	YES	YES					9	100	High	Low	Sex		Comobdity					Health risk						Peer-peer
61	Social predictors of suicidal behaviour in adolescents in Trinidad and Tobago	Ali, 2005	Prevalence	YES	YES	YES	YES	YES	YES	YES	YES	Unclear					8	88.8889	High	Low	Sex				Race/Ethnicity					Religion/Spirituality					Parent history		School/Employment
62	Suicidal ideation in Guyana: Prevalence and its associated factors among adolescents in a global school health-based survey	Siziya, 2017a	Prevalence	YES	YES	YES	YES	YES	YES	YES	YES	YES					9	100	High	Low	Sex	Age						Health risk					Parent-Child	Peer-peer			School/Employment
63	Suicidal ideation in Jamaica: Prevalence and its correlates among school-going adolescents in a global school health-based survey	Siziya, 2017b	Prevalence	YES	YES	YES	YES	YES	NO	YES	YES	YES					8	88.8889	High	Low	Sex	Age	Comobdity					Health risk					Parent-Child	Peer-peer			School/Employment		Social status
64	Religiousness and suicide in a nationally representative sample of Trinidad and Tobago adolescents and young adults	Toussaint, 2015	Prevalence	YES	YES	YES	YES	YES	NO	YES	YES	Unclear					7	77.7778	High	Low	Sex			Academic level	Race/Ethnicity					Religion/Spirituality
65	Suicide attempt by self-poisoning: characteristics of suicide attempters seen at the Emergency Room at the University Hospital of the West Indies	Williams-Johnson, 2012	Prevalence	NO	N/A	NO	YES	Unclear	Unclear	Unclear	YES	N/A					2	22.2222	Low	High	Sex	Age												Peer-peer
66	Suicide ideation in Jamaican youth: sociodemographic prevalence, protective and risk factors	Abel, 2012	Prevalence	YES	YES	YES	YES	YES	YES	YES	YES	Unclear					8	88.8889	High	Low	Sex	Age	Comobdity										Parent-Child
67	Correlates of suicidal ideation among school-going adolescents in Bahamas	Kwangu, 2017	Prevalence	YES	YES	YES	YES	YES	YES	YES	YES	YES					9	100	High	Low	Sex	Age	Comobdity					Health risk					Parent-Child
68	Suicide among adolescents in Jamaica: what do we know?	Holder-Nevins, 2012	Prevalence	NO	Unclear	NO	YES	NO	Unclear	Unclear	YES	Unclear					2	22.2222	Low	High	Sex																School/Employment	Geography
69	Physical discipline and socioemotional adjustment among Jamaican adolescents	Smith, 2011	Prevalence	YES	YES	YES	YES	YES	YES	YES	YES	Unclear					8	88.8889	High	Low	Sex												Parent-Child
70	Parenting style and psychosocial outcomes in a sample of Jamaican adolescents	Smith, 2013	Prevalence	YES	YES	YES	YES	YES	YES	YES	YES	Unclear					8	88.8889	High	Low	Sex												Parent-Child
71	Juvenile delinquency in Trinidad and Tobago: challenges for social policy and Caribbean criminology	Deosaran, 1997	Prevalence	YES	YES	YES	YES	YES	Unclear	Unclear	YES	Unclear					6	66.6667	Medium	Moderate	Sex	Age			Race/Ethnicity									Peer-peer	Parent history				Social status
72	An assessment of school children with mental disabilities and their main stream integration into the education system of Trinidad and Tobago	Maharajh, 2005	Prevalence	YES	N/A	YES	YES	YES	Unclear	Unclear	YES	N/A					5	55.5556	Medium	Moderate	Sex	Age
73	Sources of stress and psychological disturbance among dental students in the West Indies	Naidu, 2002	Prevalence	YES	YES	NO	YES	YES	YES	YES	YES	YES					8	88.8889	High	Low	Sex
74	Adolescent fears: Some Caribbean findings	Payne, 1988	Prevalence	YES	Unclear	YES	YES	YES	NO	YES	YES	Unclear					6	66.6667	Medium	Moderate	Sex	Age
75	A brief report on the association of academic tracking with depressive symptoms in high school students in Jamaica	Lipps, 2010	Prevalence	YES	YES	YES	YES	YES	YES	YES	YES	Unclear					8	88.8889	High	Low	Sex																School/Employment
76	Early childhood malnutrition predicts depressive symptoms at ages 11-17	Galler, 2010	Prevalence	YES	Unclear	Unclear	YES	YES	YES	YES	YES	Unclear					6	66.6667	Medium	Moderate	Sex	Age																	Social status
77	Prevalence and correlates of depressive symptoms among high school students in Hanover, Jamaica	Ekundayo, 2007	Prevalence	YES	YES	YES	YES	YES	YES	YES	YES	Unclear					8	88.8889	High	Low	Sex	Age						Health risk					Parent-Child
78	Validation of the Brief Screen for Depression in a Jamaican cohort	Lipps, 2006	Prevalence	NO	Unclear	NO	YES	NO	YES	YES	YES	Unclear					4	44.4444	Low	High	Sex	Age
79	Gender and suicidal behaviour among adolescents who use alcohol	Heron, 2006	Prevalence	YES	YES	YES	YES	YES	YES	YES	YES	YES					9	100	High	Low	Sex							Health risk										Geography
80	An assessment of stress among clinical medical students of the University of the West Indies, Mona Campus	Foster-Williams, 1996	Prevalence	NO	NO	NO	YES	Unclear	NO	YES	YES	Unclear					3	33.3333	Low	High	Sex																School/Employment
81	A Preliminary Study of Eat and Bite Scores for One School Year in Bermuda: Increased Early Anorexic Measures Related to Socio-Economic Factors	Marlowe, 2005	Prevalence	YES	YES	YES	YES	YES	YES	YES	YES	YES					9	100	High	Low	Sex		Comobdity					Health risk							Parent history	Child-sibling			Social status
82	Family violence and aggression and their associations with psychosocial functioning in Jamaican adolescents	Smith, 2013	Prevalence	YES	Unclear	YES	YES	YES	YES	YES	YES	Unclear					7	77.7778	High	Low	Sex	Age											Parent-Child
83	Child behavior and emotional problems in Jamaican classrooms: a multimethod study using direct observations and teacher reports for ages 6-11	Lambert, 2001	Prevalence	Unclear	Unclear	Unclear	YES	YES	YES	Unclear	YES	Unclear					4	44.4444	Low	High	Sex	Age																Geography
84	The associations between bullying victimization and internalizing distress, suicidality, and substance use in Jamaican adolescents: The moderating role of parental involvement	Elledge, 2019	Prevalence	YES	YES	YES	YES	YES	YES	YES	YES	Unclear					8	88.8889	High	Low	Sex													Peer-peer
85	Behavior profile of a psychiatric screening instrument for Jamaican children aged 6-11	Lambert, 1994	Prevalence	Unclear	YES	YES	YES	YES	YES	YES	YES	Unclear					7	77.7778	High	Low	Sex	Age	Comobdity
86	Children's experience of loss by parental migration in inner-city Jamaica	Pottinger, 2005	Prevalence	Unclear	Unclear	Unclear	YES	YES	Unclear	Unclear	YES	Unclear					3	33.3333	Low	High	Sex								Coping strategies
87	Investigating the Role of Alcohol in Behavioural Problems at School among Secondary School Students in Barbados	Oshi, 2018	Prevalence	YES	YES	YES	YES	YES	NO	YES	YES	Unclear					7	77.7778	High	Low		Age		Academic level				Health risk									School/Employment
88	The effects of witnessing domestic violence on behavioural problems and depressive symptomatology. A community sample of pupils from St Lucia	Perks, 1999	Cross sectional	YES	YES	YES	YES	YES	YES	YES	YES						8	100	High	Low		Age
89	Determinants of aggressive and prosocial behavior among Jamaican schoolboys	Meeks Gardner, 2007	Prevalence	YES	YES	YES	YES	YES	NO	YES	YES	Unclear					7	77.7778	High	Low		Age	Comobdity	Academic level				Health risk		Religion/Spirituality					Parent history		School/Employment	Geography	Social status
90	Learning behaviours, attention and anxiety in Caribbean children: Beyond the 'usual suspects" in explaining academic performance	Durbrow, 2000	Prevalence	YES	YES	YES	YES	YES	YES	YES	YES	YES					9	100	High	Low			Comobdity	Academic level
91	The Postinjury Psychological Sequelae of High-Level Jamaican Athletes: Exploration of a Posttraumatic Stress Disorder-Self-Efficacy Conceptualization	Bateman, 2019	Prevalence	YES	YES	YES	YES	YES	YES	YES	YES	YES					9	100	High	Low			Comobdity
92	Suicidal ideation and suicide attempt among adolescents in Western Jamaica: A preliminary study	Kukoyi, 2010	Prevalence	YES	YES	YES	YES	YES	NO	YES	YES	Unclear					7	77.7778	High	Low			Comobdity
93	Suicide behaviour among Guyanese orphans: identification of suicide risk and protective factors in a low- to middle-income country	Denton, 2017	Prevalence	YES	NO	NO	YES	YES	YES	YES	YES	Unclear					6	66.6667	Medium	Moderate			Comobdity											Peer-peer
94	A cross cultural study of delinquency among West Indian boys	Burke, 1980	Prevalence	YES	NO	NO	YES	NO	YES	YES	NO	YES					5	55.5556	Medium	Moderate			Comobdity	Academic level											Parent history	Child-sibling		Geography	Social status
95	Medical Student Stress, Burnout and Depression in Trinidad and Tobago	Youssef, 2016	Prevalence	NO	YES	YES	YES	YES	YES	YES	YES	YES					8	88.8889	High	Low				Academic level					Coping strategies	Religion/Spirituality
96	Mental disorders in medical students at the University of the West Indies, Trinidad and Tobago. Audit at a doctor's practice	Baboolal, 2002	Prevalence	NO	N/A	NO	YES	Unclear	YES	YES	YES	N/A					4	44.4444	Low	High				Academic level										Peer-peer
97	Ethnicity, body image perception and weight-related behaviour among adolescent Females attending secondary school in Trinidad	Ramberan, 2006	Prevalence	YES	YES	YES	YES	YES	YES	YES	YES	Unclear					8	88.8889	High	Low					Race/Ethnicity
98	Prevalence of Bulimic Behaviours and Eating Attitudes in Schoolgirls from Trinidad and Barbados	Bhugra, 2003	Prevalence	YES	YES	NO	YES	YES	YES	YES	YES	YES					8	88.8889	High	Low					Race/Ethnicity
99	A contextual examination of the associations between social support, self-esteem, and psychological well-being among Jamaican adolescents	Gardner, 2019	Prevalence	YES	YES	YES	YES	YES	YES	YES	YES	YES					9	100	High	Low													Parent-Child	Peer-peer
100	Life satisfaction and perceived stress among university students in Barbados	Alleyne, 2010	Prevalence	YES	YES	YES	YES	YES	YES	YES	YES	YES					9	100	High	Low														Peer-peer			School/Employment
101	Psychological health and life experiences of pregnant adolescent mothers in Jamaica	Wilson-Mitchell, 2014	Prevalence	YES	YES	YES	YES	YES	Unclear	YES	YES	YES					8	88.8889	High	Low													Parent-Child	Peer-peer						Policies/Procedures
102	Promoting resilience in high-risk children in Jamaica: A pilot study of a multimodal intervention	Guzder, 2013	Cohort	YES	YES	Unclear	YES	Unclear	Unclear	Unclear	YES	YES	N/A	YES			6	54.5455	Medium	Moderate																	School/Employment
103	Global or domain specific self-esteem: Can it predict aggression among children and adolescents?	Descartes, 2019	Prevalence	YES	YES	YES	YES	YES	YES	YES	YES	YES					9	100	High	Low
104	Adolescent Health in the Caribbean: A Regional Portrait	Halcon, 2003	Prevalence	YES	YES	YES	YES	YES	NO	YES	YES	Unclear					7	77.7778	High	Low
105	Suicidal behaviour and risk factors in children and adolescents in Jamaica	Pottinger, 2003	Prevalence	YES	YES	NO	YES	YES	YES	Unclear	YES	NO					6	66.6667	Medium	Moderate													Parent-Child
106	Profiles and behavioral consequences of child abuse among adolescent girls and boys from Barbados and Grenada	Debowska, 2018	Cross sectional	YES	YES	YES	YES	YES	YES	YES	YES						8	100	High	Low
107	Cannabis and suicidal behaviour among adolescents: a pilot study from Trinidad	Maharajh, 2005	Cross sectional	NO	NO	YES	YES	Unclear	Unclear	Unclear	Unclear						2	25	Low	High								Health risk
108	Risk behaviours and adolescent depression in Jamaica	McFarlane, 2014	Prevalence	YES	YES	YES	YES	YES	Unclear	YES	YES	YES					8	88.8889	High	Low								Health risk
109	Measuring community risk and protective factors for adolescent problem behaviors: Evidence from a developing nation	Maguire, 2011	Prevalence	YES	YES	YES	YES	YES	YES	YES	YES	YES					9	100	High	Low								Health risk										Geography		Policies/Procedures
110	Coping strategies of Caribbean "problem students"	Maynard, 2009	Qualitative	YES	YES	YES	YES	YES	NO	NO	YES	Unclear	YES				7	70	High	Low									Coping strategies								School/Employment
111	Factors Associated With Stress Among Second Year Student Nurses During Clinical Training in Jamaica	Graham, 2016	Prevalence	YES	YES	NO	YES	NO	NO	YES	YES	YES					6	66.6667	Medium	Moderate									Coping strategies								School/Employment		Social status
112	Parent-child separation as a determinant of psychopathology in children: A Jamaican study	Wray, 1976	Case reports	YES	Unclear	YES	YES	N/A	N/A	N/A	YES						4	30.7692	Low	High
113	The Influence of Family Characteristics on Problem Behaviors in a Sample of High-Risk Caribbean Adolescents	Maguire, 2016	Prevalence	YES	YES	YES	YES	YES	Unclear	YES	YES	Unclear					7	77.7778	High	Low															Parent history	Child-sibling
114	Exploring Family Risk and Protective Factors for Adolescent Problem Behaviors in the Caribbean	Maguire, 2012	Prevalence	YES	Unclear	YES	YES	YES	NO	YES	YES	Unclear					6	66.6667	Medium	Moderate													Parent-Child		Parent history	Child-sibling
115	Relations among corporal punishment, perceived parental acceptance, and psychological adjustment in Jamaican youths	Steely, 2006	Prevalence	YES	Unclear	YES	YES	YES	YES	YES	YES	Unclear					7	77.7778	High	Low													Parent-Child
116	Parenting and depressive symptoms among adolescents in four Caribbean societies	Lipps, 2012	Prevalence	YES	YES	YES	YES	YES	YES	YES	YES	YES					9	100	High	Low													Parent-Child					Geography
117	Bullying, mental health, and parental involvement among adolescents in the Caribbean	Abdirahman , 2012	Prevalence	YES	YES	YES	YES	YES	YES	YES	YES	Unclear					8	88.8889	High	Low													Parent-Child
118	Say yes to "Sunday Dinner" and no to "Nyam and Scram": Family mealtimes, nutrition, and emotional health among adolescents and mothers in Jamaica	Giray, 2018	Prevalence	YES	Unclear	YES	YES	YES	YES	YES	YES	Unclear					7	77.7778	High	Low															Parent history
119	Psychological distress among younger siblings of patients with homozygous sickle cell disease in the Jamaican cohort study	Foster-Williams, 2000	Cohort	NO	YES	YES	Unclear	YES	Unclear	YES	N/A	N/A	N/A	YES			5	45.4545	Low	High																Child-sibling
120	Principal components analyses of behavior problems in Jamaican clinic-referred children: Teacher reports for ages 6-17	Lambert, 1989	Case reports	YES	NO	YES	YES	N/A	N/A	N/A	YES						4	30.7692	Low	High																	School/Employment
121	Evaluation of a violence-prevention programme with jamaican primary school teachers: A cluster randomised trial	Baker-Henningham, 2019	Randomised trial	Unclear	NO	YES	NO	NO	NO	YES	YES	YES	YES	YES	YES	YES	8	61.5385	Medium	Moderate																	School/Employment
122	Function-Based Intervention for an Adolescent With Emotional and Behavioral Disorders in Bermuda: Moving Across Culture	Turton, 2007	Case reports	YES	YES	YES	NO	YES	YES	NO	YES						6	75	High	Low																	School/Employment
123	Reducing child conduct problems and promoting social skills in a middle-income country: Cluster randomised controlled trial	Baker-Henningham, 2012	Randomised trial	YES	YES	YES	NO	NO	YES	YES	YES	YES	YES	YES	YES	YES	11	84.6154	High	Low																	School/Employment
124	Preventing behaviour problems through a universal intervention in Jamaican basic schools: a pilot study	Baker-Henningham, 2009	Randomised trial	Unclear	Unclear	YES	Unclear	NO	NO	YES	YES	YES	YES	YES	YES	YES	8	61.5385	Medium	Moderate																	School/Employment
125	Neighbourhood factors and depression among adolescents in four Caribbean countries	Lowe, 2014	Prevalence	YES	YES	YES	YES	YES	YES	YES	YES	Unclear					8	88.8889	High	Low																		Geography
126	The association of perceived neighbourhood factors, social class and other demographic factors with depressive symptoms among Grade Six elementary school children in Jamaica	Chung, 2020	Prevalence	YES	YES	YES	YES	YES	YES	YES	YES	Unclear					8	88.8889	High	Low																		Geography
	Prevalence study appraisal criteria
	Q1. Was the sample frame appropriate to address the target population?
	Q2. Were study participants sampled in an appropriate way?
	Q3. Was the sample size adequate?
	Q4. Were the study subjects and the setting described in detail?
	Q5. Was the data analysis conducted with sufficient coverage of the identified sample?
	Q6. Were valid methods used for the identification of the condition?
	Q7. Was the condition measured in a standard, reliable way for all participants?
	Q8. Was there appropriate statistical analysis?
	Q9. Was the response rate adequate, and if not, was the low response rate managed appropriately?
	Case reports appraisal criteria
	Q1. Were patient’s demographic characteristics clearly described?
	Q2. Was the patient’s history clearly described and presented as a timeline?
	Q3. Was the current clinical condition of the patient on presentation clearly described?
	Q4. Were diagnostic tests or assessment methods and the results clearly described?
	Q5. Was the intervention(s) or treatment procedure(s) clearly described?
	Q6. Was the post-intervention clinical condition clearly described?
	Q7. Were adverse events (harms) or unanticipated events identified and described?
	Q8. Does the case report provide takeaway lessons?
	Qualitative appraisal criteria
	Q1. Is there congruity between the stated philosophical perspective and the research methodology?
	Q2. Is there congruity between the research methodology and the research question or objectives?
	Q3. Is there congruity between the research methodology and the methods used to collect data?
	Q4. Is there congruity between the research methodology and the representation and analysis of data?
	Q5. Is there congruity between the research methodology and the interpretation of results?
	Q6. Is there a statement locating the researcher culturally or theoretically?
	Q7. Is the influence of the researcher on the research, and vice- versa, addressed?
	Q8. Are participants, and their voices, adequately represented?
	Q9. Is the research ethical according to current criteria or, for recent studies, and is there evidence of ethical approval by an appropriate body?
	Q10. Do the conclusions drawn in the research report flow from the analysis, or interpretation, of the data?
	Analytical cross sectional appraisal criteria
	Q1. Were the criteria for inclusion in the sample clearly defined?
	Q2. Were the study subjects and the setting described in detail?
	Q3. Was the exposure measured in a valid and reliable way?
	Q4. Were objective, standard criteria used for measurement of the condition?
	Q5.Were confounding factors identified?
	Q6.Were strategies to deal with confounding factors stated?
	Q7.Were the outcomes measured in a valid and reliable way?
	Q8.Was appropriate statistical analysis used?
	Cohort study appraisal criteria
	Q1.Were the two groups similar and recruited from the same population?
	Q2.Were the exposures measured similarly to assign people to both exposed and unexposed groups?
	Q3. Was the exposure measured in a valid and reliable way?
	Q4.Were confounding factors identified?
	Q5.Were strategies to deal with confounding factors stated?
	Q6.Were the groups/participants free of the outcome at the start of the study (or at the moment of exposure)?
	Q7.Were the outcomes measured in a valid and reliable way?
	Q8.Was the follow up time reported and sufficient to be long enough for outcomes to occur?
	Q9.Was follow up complete, and if not, were the reasons to loss to follow up described and explored?
	Q10. Were strategies to address incomplete follow up utilized?
	Q11.Was appropriate statistical analysis used?
	Randomised controlled trial appraisal criteria
	Q1. Was true randomization used for assignment of participants to treatment groups?
	Q2. Was allocation to treatment groups concealed?
	Q3. Were treatment groups similar at the baseline?
	Q4. Were participants blind to treatment assignment?
	Q5. Were those delivering treatment blind to treatment assignment?
	Q6. Were outcomes assessors blind to treatment assignment?
	Q7. Were treatment groups treated identically other than the intervention of interest?
	Q8. Was follow up complete and if not, were differences between groups in terms of their follow up adequately described and analyzed?
	Q9. Were participants analyzed in the groups to which they were randomized?
	Q10. Were outcomes measured in the same way for treatment groups?
	Q11. Were outcomes measured in a reliable way?
	Q12. Was appropriate statistical analysis used?
	Q13. Was the trial design appropriate, and any deviations from the standard RCT design (individual randomization, parallel groups) accounted for in the conduct and analysis of the trial?

## Sheet: QA Summary
Factors	Quality of evidence
	High	Medium	Low	% of High quality studies	# of Reports
Sex/Gender	31	5	7	72.093	43
Age	14	4	3	66.6667	21
Comorbidity	12	3	0	80	15
Academic level	6	1	1	75	8
Race/Ethnicity	7	1	0	87.5	8
Sexuality	1	0	0	100	1
Positive affect	6	1	0	85.7143	7
Adverse events	7	2	1	70	10
Health risk	13	0	1	92.8571	14
Coping strategies	2	2	1	40	5
Religion/Prayer	5	0	0	100	5
Screen time	1	0	0	100	1
Parent-Parent	12	3	3	66.6667	18
Parent-Child	14	2	0	87.5	16
Peer-Peer	10	2	2	71.4286	14
Parent history	9	3	0	75	12
Child-Sibling	2	2	1	40	5
School/Employment	12	5	3	60	20
Geography	8	1	3	66.6667	12
Social status	6	4	0	60	10
Policies/Procedures	2	0	0	100	2
